# Supplementary material for: Causality research based on phase space reconstruction
Source: PLoS One. 2024 Nov 22;19(11):e0313990. doi: 10.1371/journal.pone.0313990 (PMC11584101; doi:10.1371/journal.pone.0313990)
Supplement: S1 File — (XLSX) [file pone.0313990.s001.xlsx]

## Sheet: Sheet1
The monthly/quarterly SAM data for 1948-2022 are given below.							The monthly/quarterly SAT data for 1948-2022 are given below.						The monthly/quarterly EASM data for 1948-2022 are given below.
Year	June	July	August	Summer			Year	June	July	August	Summer		Year	June	July	August	Summer
1948	-0.95	-4.18	-4.58	-3.23			1948	17.3859	16.5469	15.7506	16.5611		1948	1.402	1.257	1.897	1.519
1949	2.64	-1	0.37	0.67			1949	17.0218	16.3983	16.2596	16.5599		1949	1.2	0.935	0.97	1.035
1950	-1.79	-3	-1.63	-2.14			1950	16.9406	16.4382	15.9946	16.4578		1950	1.122	1.756	1.457	1.445
1951	-3.51	-1.63	-3.11	-2.75			1951	17.3016	16.7063	16.3219	16.7766		1951	1.183	0.665	1.831	1.226
1952	-1.37	-0.05	-1.07	-0.83			1952	17.1326	16.316	16.39	16.6129		1952	0.957	1.595	1.304	1.285
1953	-0.79	-2.74	-0.41	-1.31			1953	17.813	16.6218	16.0208	16.8185		1953	0.938	0.996	1.733	1.222
1954	-1.86	-1.21	-4.49	-2.52			1954	16.9976	16.2121	15.9603	16.39		1954	0.958	0.751	1.341	1.017
1955	-1.93	2.4	-3.85	-1.13			1955	16.7546	16.2125	15.7982	16.2551		1955	0.871	1.166	0.725	0.921
1956	2.11	-2.26	-1.93	-0.69			1956	16.8694	16.0842	16.0405	16.3314		1956	0.56	0.854	1.012	0.809
1957	-3.57	-1.03	-1.85	-2.15			1957	17.2584	16.4038	15.9846	16.5489		1957	1.08	0.81	1.298	1.063
1958	0.43	-2.13	0.46	-0.41			1958	17.0211	16.0524	15.8587	16.3107		1958	0.951	1.45	0.386	0.929
1959	-2.31	-2.43	-2.3	-2.34			1959	17.3485	16.2189	15.979	16.5154		1959	0.799	0.946	1.435	1.06
1960	0.13	-0.07	-2.69	-0.88			1960	17.039	16.1527	15.7551	16.3156		1960	1.372	0.856	2.441	1.557
1961	-1.71	-1.26	-0.62	-1.2			1961	17.0437	16.2931	16.0394	16.4587		1961	1.212	1.829	1.774	1.605
1962	-3.04	1.8	-0.11	-0.45			1962	16.9808	16.3206	15.9815	16.4276		1962	0.993	1.724	1.022	1.246
1963	-1.61	-1.36	-6.71	-3.23			1963	16.8064	16.3746	16.0499	16.4103		1963	1.736	1.548	1.064	1.449
1964	-4.85	-6.42	-3.05	-4.77			1964	16.9096	15.8757	15.5477	16.111		1964	0.943	0.817	1.623	1.128
1965	0.01	-1.87	-1.77	-1.21			1965	16.7242	16.1779	15.7771	16.2264		1965	1.136	1.474	0.515	1.041
1966	1.83	-0.71	1.07	0.73			1966	17.3084	16.7474	16.2236	16.7598		1966	0.75	0.799	1.102	0.884
1967	-0.71	0.52	0.24	0.02			1967	17.6239	16.6737	16.2322	16.8433		1967	1.001	1.223	1.71	1.311
1968	0.04	1.42	-0.57	0.3			1968	17.2404	16.5209	16.389	16.7168		1968	0.616	1.14	1.51	1.088
1969	-0.28	0.46	1.27	0.48			1969	17.5071	16.9609	16.2412	16.903		1969	0.732	1.372	0.495	0.867
1970	0.78	0.12	3.16	1.36			1970	17.5033	16.8831	16.3542	16.9135		1970	0.469	1.044	1.367	0.96
1971	0.59	-1.17	0.55	-0.01			1971	17.1763	16.5991	16.334	16.7031		1971	0.83	1.191	0.53	0.85
1972	-2.16	-0.75	-2.72	-1.88			1972	17.5855	16.9217	16.5937	17.0336		1972	0.798	2.564	1.477	1.613
1973	0.63	1.92	1.92	1.49			1973	17.4255	16.778	16.343	16.8489		1973	0.913	1.063	1.456	1.144
1974	-0.23	-0.01	-3.63	-1.29			1974	17.4928	16.583	16.3364	16.804		1974	0.935	1.008	1.766	1.236
1975	-1.01	-1.82	2.08	-0.25			1975	17.2576	16.7527	16.0382	16.6828		1975	1.043	0.645	2.016	1.235
1976	0.45	1.03	0.71	0.73			1976	17.5388	16.5103	16.0484	16.6992		1976	0.921	1.217	0.807	0.981
1977	-1.44	-0.5	-0.9	-0.95			1977	17.6266	16.7566	16.5112	16.9648		1977	0.651	0.918	1.093	0.887
1978	0.3	-3.47	3.97	0.27			1978	17.5182	16.7774	16.7445	17.0134		1978	0.646	1.101	1.917	1.221
1979	2.81	3.23	1.03	2.35			1979	17.8386	17.0343	16.8322	17.235		1979	0.538	0.953	1.607	1.033
1980	1.32	-2.75	-1.46	-0.96			1980	17.9162	16.6544	16.3585	16.9764		1980	0.242	0.778	0.729	0.583
1981	1.13	-1.29	-2.88	-1.01			1981	17.6492	16.7692	16.4291	16.9492		1981	1.097	0.876	1.675	1.216
1982	1.3	-0.11	1.73	0.97			1982	17.873	16.7845	16.5028	17.0534		1982	0.853	1.43	1.217	1.167
1983	1.16	3.39	1.21	1.92			1983	18.0162	17.1899	16.6326	17.2796		1983	0.617	0.461	0.976	0.684
1984	2.08	2	-0.06	1.34			1984	17.3921	16.5221	16.3827	16.7657		1984	1.024	0.587	2.253	1.288
1985	-1.19	4.29	1.37	1.49			1985	17.4401	16.8005	16.5189	16.9198		1985	1.795	0.534	2.045	1.458
1986	0	-0.05	0.4	0.12			1986	17.546	16.8784	16.3507	16.925		1986	0.733	0.961	1.725	1.139
1987	-0.29	-1.16	2.95	0.5			1987	17.9803	17.4841	17.1466	17.537		1987	0.901	1.13	0.551	0.861
1988	-1.09	2.71	0.43	0.68			1988	17.5221	17.0461	16.4706	17.0129		1988	0.635	0.573	0.546	0.585
1989	4.43	2.68	-0.44	2.22			1989	17.2307	16.8375	16.3019	16.79		1989	0.395	0.91	1.195	0.833
1990	0.79	-0.88	0.84	0.25			1990	17.6557	16.9022	16.443	17.0003		1990	1.024	0.913	1.799	1.245
1991	-0.73	-0.73	2.19	0.24			1991	17.822	16.9251	16.7796	17.1755		1991	0.612	1.115	1.388	1.038
1992	-3.1	0.58	-0.13	-0.88			1992	17.638	16.575	16.0558	16.7563		1992	0.691	0.444	1.661	0.932
1993	2.87	4.44	1.39	2.9			1993	17.5096	16.5265	16.1948	16.7436		1993	0.576	0.89	1.039	0.835
1994	-3.41	0.57	5	0.72			1994	17.5159	16.8522	16.2838	16.884		1994	0.669	1.726	1.419	1.271
1995	-0.9	-3.09	0.35	-1.21			1995	17.6796	17.0403	16.3728	17.0309		1995	0.782	0.772	0.707	0.753
1996	-0.32	0.06	-1.62	-0.63			1996	17.6732	16.5124	16.3094	16.8317		1996	0.03	1.139	0.758	0.642
1997	0.12	3.32	1.89	1.78			1997	17.9586	17.0031	16.7925	17.2514		1997	1.028	0.976	2.006	1.337
1998	3.07	5.53	4.21	4.27			1998	17.9519	17.0509	16.3131	17.1053		1998	0.76	0.566	0.179	0.501
1999	-1.53	1.85	0.65	0.32			1999	17.4623	16.4743	16.041	16.6592		1999	0.931	1.712	1.077	1.24
2000	0.9	1.08	-0.37	0.54			2000	17.5385	16.8738	16.1453	16.8525		2000	0.502	1.38	1.313	1.065
2001	2.51	-0.05	2.72	1.73			2001	17.6875	16.7897	16.925	17.134		2001	0.773	1.294	1.461	1.176
2002	0.84	-0.77	-0.15	-0.03			2002	17.7135	16.9373	16.6455	17.0988		2002	0.744	2.035	1.129	1.303
2003	-0.27	3.08	1.78	1.53			2003	17.9569	17.0149	16.7977	17.2565		2003	0.767	0.387	1.149	0.768
2004	2.67	4.31	0.14	2.37			2004	17.5621	16.8437	16.4926	16.9661		2004	1.073	0.552	2.004	1.21
2005	-0.21	0.74	1.45	0.66			2005	17.8276	16.8089	16.5354	17.0573		2005	1.109	0.833	1.386	1.109
2006	1.78	2.88	-1.99	0.89			2006	17.8061	16.8273	16.349	16.9941		2006	0.474	1.766	1.471	1.237
2007	0.64	-2.98	1.71	-0.21			2007	17.8509	17.3748	16.7588	17.3281		2007	0.327	0.591	1.597	0.838
2008	4.31	0.86	2.39	2.52			2008	17.7308	16.9751	16.8551	17.187		2008	0.605	0.959	0.684	0.749
2009	0.48	-0.25	-0.9	-0.23			2009	18.193	16.8131	16.8083	17.2715		2009	1.051	1.187	1.167	1.135
2010	5.45	6.22	3.23	4.97			2010	18.1133	17.0475	16.5828	17.2479		2010	0.489	0.499	0.823	0.603
2011	1.38	0.61	-0.58	0.47			2011	17.9815	17.0545	16.8257	17.2872		2011	0.737	0.982	0.916	0.878
2012	2.37	5.08	1.58	3.01			2012	17.8973	17.3807	17.235	17.5043		2012	1.501	1.027	1.918	1.482
2013	0.92	3.41	-2.22	0.7			2013	17.7849	17.0499	16.7773	17.204		2013	0.59	0.663	1.044	0.765
2014	2.4	0.71	0.77	1.29			2014	18.2154	17.1614	16.3817	17.2528		2014	0.906	1.196	0.655	0.919
2015	3.62	4.87	2.62	3.7			2015	18.2021	17.3965	17.3061	17.6349		2015	0.394	1.462	0.832	0.896
2016	5.85	1.89	-0.5	2.41			2016	18.0293	17.2489	16.6949	17.3244		2016	0.49	0.553	1.727	0.923
2017	3.3	2.42	2.54	2.75			2017	18.4021	17.6747	17.2936	17.7901		2017	0.659	0.859	0.483	0.667
2018	1.11	2.18	0.22	1.17			2018	17.8828	16.9285	16.7851	17.1988		2018	1.233	1.845	2.225	1.768
2019	4.24	0.88	-0.03	1.7			2019	18.4292	17.444	16.9442	17.6058		2019	0.763	1.169	1.898	1.277
2020	2.42	0.63	0.04	1.03			2020	18.0886	17.1695	16.5429	17.267		2020	0.522	0.446	0.943	0.637
2021	2.97	0.78	1.64	1.8			2021	17.8559	17.0336	16.6732	17.1876		2021	0.998	1.435	0.746	1.06
2022	0.56	3.58	3.12	2.42			2022	17.6682	16.7242	16.7358	17.0427		2022	0.56	0.543	0.52	0.541
